# Supplementary material for: PITX1 Is a Regulator of TERT Expression in Prostate Cancer with Prognostic Power
Source: Cancers (Basel). 2022 Mar 1;14(5):1267. doi: 10.3390/cancers14051267 (PMC8909694; doi:10.3390/cancers14051267)
Supplement: Supplementary file 1 [file cancers-14-01267-s001.zip]

Archive with 1 entries (1 files):
- cancers-1468357-supplementary.pdf
